# Supplementary material for: Usnic Acid Isolated from Usnea antarctica (Du Rietz) Reduced In Vitro Angiogenesis in VEGF- and bFGF-Stimulated HUVECs and Ex Ovo in Quail Chorioallantoic Membrane (CAM) Assay
Source: Life (Basel). 2022 Sep 16;12(9):1444. doi: 10.3390/life12091444 (PMC9503005; doi:10.3390/life12091444)
Supplement: Supplementary file 1 [file life-12-01444-s001.zip]

Archive with 1 entries (1 files):
- life-1883105-supplementary.pdf
